# Supplementary material for: The Class A β-Lactamase Produced by Burkholderia Species Compromises the Potency of Tebipenem against a Panel of Isolates from the United States
Source: Antibiotics (Basel). 2022 May 17;11(5):674. doi: 10.3390/antibiotics11050674 (PMC9137479; doi:10.3390/antibiotics11050674)
Supplement: Supplementary file 1 [file antibiotics-11-00674-s001.zip]

Archive with 1 entries (1 files):
- antibiotics-1720656-supplementary.pdf
